# Supplementary material for: Lysosomal Membrane Stability of Mussel (Mytilus galloprovincialis Lamarck, 1819) as a Biomarker of Cellular Stress for Environmental Contamination
Source: Toxics. 2023 Jul 26;11(8):649. doi: 10.3390/toxics11080649 (PMC10459067; doi:10.3390/toxics11080649)
Supplement: Supplementary file 1 [file toxics-11-00649-s001.zip]

Archive with 1 entries (1 files):
- toxics-2507731-supplementary.pdf
